# Supplementary material for: Local Field Potential-Guided Contact Selection Using Chronically Implanted Sensing Devices for Deep Brain Stimulation in Parkinson’s Disease
Source: Brain Sci. 2022 Dec 16;12(12):1726. doi: 10.3390/brainsci12121726 (PMC9776002; doi:10.3390/brainsci12121726)
Supplement: Supplementary file 1 [file brainsci-12-01726-s001.zip]

Archive with 1 entries (1 files):
- brainsci-2088723-supplementary.pdf
